# Supplementary material for: Complementary use of stable isotopes and fatty acids for quantitative diet estimation of sympatric predators, the Antarctic pack-ice seals
Source: Oecologia. 2021 Oct 9;197(3):729–42. doi: 10.1007/s00442-021-05045-z (PMC8585811; doi:10.1007/s00442-021-05045-z)
Supplement: Supplementary file 1 — Supplementary file1 (XLSX 37 KB) [file 442_2021_5045_MOESM1_ESM.xlsx]

## Sheet: Sheet8
							Supplementary Material
			Complementary use of stable isotopes and fatty acids for quantitative diet estimation of sympatric predators, the Antarctic pack-ice seals
			A.I. Guerreroa, A. Pinnockb, J. Negretec, and T. L. Rogersb,d
			a Centro de Investigación y Gestión de Recursos Naturales (CIGREN), Instituto de Biología, Facultad de Ciencias, Universidad de Valparaíso. Gran Bretaña 1111, Playa Ancha, Valparaíso, Chile.
			b Evolution and Ecology Research Centre, School of Biological, Earth and Environmental Sciences, University of New South Wales, Sydney, Australia 2052
			c Instituto Antártico Argentino, Cerrito 1248 (C10140 AAZ) Buenos Aires, Argentina
			d Centre for Marine Science and Innovation, School of Biological, Earth and Environmental Sciences, University of New South Wales, Sydney, Australia 2052
			*Corresponding author: alicia.guerrero@uv.cl
			ORCID: 0000-0002-8900-1303

## Sheet: Weddell seals SI model
	Weddell seals: Stable isotope model
	Consumers dataset:
	ID	d13C	d15N
	WS1501	-21.7	12.6
	WS1502	-22.1	14.2
	WS1503	-21.9	12
	WS1505	-21.2	12.9
	WS1506	-22.2	13
	WS1507	-21.9	12.4
	WS1508	-20.4	13.2
	WS1509	-22.2	12.1
	WS1510	-21.5	13.5
	WS1513	-24.8	13.3
	WS1514	-20.1	19.7
	WS1515	-20.6	15.7
	WS1516	-20.5	15.5
	WS1517	-22.4	11.9
	WS1518	-22.3	12.9
	WS1519	-22.8	11.8
	WS1520	-21.9	12.5
	Sources dataset:
	Source	Meand13C	SDd13C	Meand15N	SDd15N	n
	G.nicholsi	-20.9	0.8	9.5	1.5	8
	Pa_Ea_P	-24.82	0.433	9.43	0.48	43
	E.superba	-26.2	0.9	3.2	0.7	20
	Discrimination values:
	Source	Meand13C	SDd13C	Meand15N	SDd15N
	G.nicholsi	2.2	0.7	3.5	0.6
	Pa_Ea_P	2.2	0.7	3.5	0.6
	E.superba	2.2	0.7	3.5	0.6

## Sheet: Weddell seals FA model
	Weddell seals: Fatty acid model
	Consumers dataset:
	ID	C14:0	C16:0	C16:1w7	C18:0	C18:1w9	C18:1w7	C18:2w6	C18:4w3	C20:1w9	C20:5w3	C22:1w11	C22:6w3
	WS1501	5.19321	5.91125	20.7045	1.04138	36.017	6.18232	1.40713	0.967511	3.2962	3.41051	0.310074	3.16513
	WS1502	6.2249	8.54289	18.4953	1.27223	35.7867	8.0343	1.61109	0.729395	2.43051	2.62408	0.180143	2.59769
	WS1503	3.58105	4.90617	16.4983	0.923928	37.0988	7.63208	1.86275	1.11215	3.09487	3.35384	0.161983	5.32534
	WS1505	3.71832	7.05484	16.229	1.30846	32.9186	7.77142	1.77194	1.32215	2.80448	5.68382	0.22	5.37467
	WS1506	4.37179	7.11413	17.016	1.18208	31.9117	7.18265	2.05324	1.6169	2.37648	6.18066	0.0823238	5.66519
	WS1507	3.55664	5.31642	17.9994	0.629026	37.6466	7.39711	1.7756	1.11302	4.44922	3.98267	0.216425	3.72398
	WS1508	4.50971	8.25428	19.4021	2.33873	36.4005	8.85911	1.40102	0.596276	1.36039	1.9512	0.22	2.00286
	WS1509	4.04142	8.3461	13.9965	1.3131	38.952	7.75682	1.71251	1.10418	4.2873	3.97834	0.152118	3.76819
	WS1510	4.43017	7.79064	18.6415	2.14329	39.4071	7.66436	1.59548	0.74384	2.59623	2.10227	0.286291	1.83902
	WS1511	3.66382	5.99749	14.8858	1.37588	37.5815	7.37499	1.9436	1.15475	4.19559	4.02152	0.178184	5.58446
	WS1513	4.55453	7.43185	18.7605	1.38357	36.7179	7.86299	1.67696	1.0538	2.96187	3.61242	0.22	2.96779
	WS1514	4.39849	8.34263	15.1338	3.1026	35.5527	7.48445	1.60677	0.906127	4.07429	2.84484	0.278053	2.95342
	WS1515	6.02601	7.73682	20.5536	0.962915	30.1127	7.78168	1.62864	1.18511	1.43291	4.8752	0.22	3.79043
	WS1516	5.44611	8.95213	18.4434	1.97162	33.1425	9.02403	1.60899	1.02274	1.50782	2.74344	0.22	2.68968
	WS1517	5.3147	8.14861	18.4489	1.60464	29.3806	9.53764	1.8996	1.18978	1.40372	4.41026	0.22	4.29115
	WS1518	5.97624	9.84626	20.5458	1.99702	33.8559	9.51783	1.78438	0.627707	1.32503	2.7097	0.22	2.03337
	WS1519	5.4561	9.46633	17.6457	2.03934	34.127	8.51489	1.60006	0.974144	2.96498	2.7699	0.173341	2.18706
	WS1520	5.76588	6.93119	20.28	1.05082	30.1386	7.42792	1.53331	0.981203	2.88284	3.86466	0.324522	3.9159
	Sources dataset*:
	Source	MeanC14:0	SDC14:0	MeanC16:0	SDC16:0	MeanC16:1w7	SDC16:1w7	MeanC18:0	SDC18:0	MeanC18:1w9	SDC18:1w9	MeanC18:1w7	SDC18:1w7	MeanC18:2w6	SDC18:2w6	MeanC18:4w3	SDC18:4w3	MeanC20:1w9	SDC20:1w9	MeanC20:5w3	SDC20:5w3	MeanC22:1w11	SDC22:1w11	MeanC22:6w3	SDC22:6w3	n
	E.antarctica	1.35722	0.293827	2.61062	0.304683	35.1787	3.76291	0.358951	0.0937767	66.0152	10.3471	5.24777	0.669686	2.09065	0.376396	0.72806	0.229882	6.54765	1.84202	3.4231	1.22879	1.0644	0.5228	5.67671	1.35135	17
	P.antarcticum	8.232	1.176	7.5682	0.5269	22.5815	1.1885	0.456	0.0456	47.2566	4.4183	6.4764	1.028	1.8648	0.1332	0.9738	0.1623	4.4973	1.8936	2.6496	0.6624	1.2525	0.5678	3.2908	0.433	4
	M.ingens	1.16234	0.172702	11.8299	0.38653	0.540369	1.05616	1.10039	0.0581632	9.07778	1.78623	2.08799	0.0510938	0.244267	0.0265905	0.01	0.00408248	4.20398	0.107636	8.01983	0.140587	0.303539	0.0253511	29.908	0.519249	6
	C.nicholsi	2.92994	0.828095	7.78556	0.770793	11.2855	3.29981	1.23633	0.409024	26.2375	5.54878	5.98693	1.68122	1.3186	0.228487	0.489677	0.0916248	10.1501	2.27111	5.57219	2.37901	0.871883	0.260549	11.7397	4.60137	8
	E.superba	4.79696	2.49757	10.7634	2.5417	9.8551	4.594	0.60589	0.257143	17.127	2.2335	7.31895	1.42263	2.74181	1.628	2.31316	1.4526	0.398146	0.371122	8.60102	2.7267	0.033535	0.0357	10.8313	5.1967	14
	*Values were multiplied by Calibration coefficients of habour seals (from Rosen and Tollit, 2012)
	Discrimination values:
	Source	MeanC14:0	SDC14:0	MeanC16:0	SDC16:0	MeanC16:1w7	SDC16:1w7	MeanC18:0	SDC18:0	MeanC18:1w9	SDC18:1w9	MeanC18:1w7	SDC18:1w7	MeanC18:2w6	SDC18:2w6	MeanC18:4w3	SDC18:4w3	MeanC20:1w9	SDC20:1w9	MeanC20:5w3	SDC20:5w3	MeanC22:1w11	SDC22:1w11	MeanC22:6w3	SDC22:6w3
	E.antarctica	0	0	0	0	0	0	0	0	0	0	0	0	0	0	0	0	0	0	0	0	0	0	0	0
	P.antarcticum	0	0	0	0	0	0	0	0	0	0	0	0	0	0	0	0	0	0	0	0	0	0	0	0
	M.ingens	0	0	0	0	0	0	0	0	0	0	0	0	0	0	0	0	0	0	0	0	0	0	0	0
	C.nicholsi	0	0	0	0	0	0	0	0	0	0	0	0	0	0	0	0	0	0	0	0	0	0	0	0
	E.superba	0	0	0	0	0	0	0	0	0	0	0	0	0	0	0	0	0	0	0	0	0	0	0	0

## Sheet: Leopard seals SI model
	Leopard seals: Stable isotope model
	Consumers dataset:
	ID	d13C	d15N
	LS15_01	-23.9	8.3
	LS15_02	-22.7	10.2
	LS15_03	-23.5	7.3
	LS15_04	-23.6	9.8
	LS15_05	-22.5	9.1
	LS15_06	-24.1	7.6
	LS15_07	-23.4	7.5
	LS15_08	-24	7.3
	LS15_09	-22.6	8.3
	LS15_10	-23.2	9.5
	LS15_11	-23.3	7.7
	LS15_12	-23	7.7
	LS15_13	-22.5	11.3
	Sources dataset:
	Source	Meand13C	SDd13C	Meand15N	SDd15N	n
	E.superba	-26.2	0.9	3.2	0.7	20
	P.papua	-23.3	0.4	8.9	0.6	80
	P.antarcticum	-24.7	0.4	9.4	0.5	30
	A.gazella	-24.3	1.1	10.2	0.9	67
	Pareledone	-24.5	0.12	9.1	0.3	7
	Discrimination values:
	Source	Meand13C	SDd13C	Meand15N	SDd15N
	E.superba	2.2	0.7	3.5	0.6
	P.papua	2.2	0.7	3.5	0.6
	P.antarcticum	2.2	0.7	3.5	0.6
	A.gazella	2.2	0.7	3.5	0.6
	Pareledone	2.2	0.7	3.5	0.6

## Sheet: Leopard seals FA model
	Leopard seals: Fatty acid model
	Consumers dataset:
	ID	C14:0	C16:0	C16:1w7	C18:0	C18:1w9	C18:1w7	C18:2w6	C18:3w3	C18:4w3	C20:1w9	C20:5w3	C22:1w11	C22:6w3
	LS1501	4.71263	5.74347	17.2733	1.19367	28.7696	8.14818	2.41658	1.76704	1.80433	1.44785	4.65156	0.137875	8.09731
	LS1502	3.74053	4.10543	16.6281	0.77375	29.6757	8.39276	3.15952	1.37908	1.64268	1.62041	5.73213	0.02	10.2122
	LS1503	4.9576	6.11447	14.7756	0.897963	27.7599	7.60667	2.2006	1.45043	2.17098	2.54185	6.68788	0.01	8.82668
	LS1504	4.4298	5.81839	16.2661	0.872344	25.2442	7.05464	2.45069	2.18653	2.62245	1.57713	7.01843	0.02	10.4427
	LS1505	3.95149	4.59829	15.6845	0.795795	31.1437	7.65333	2.41323	1.56351	1.80359	3.31857	5.55957	0.01	8.54547
	LS1506	4.60667	6.15489	16.7835	0.753666	25.1704	7.3178	2.40905	1.73165	2.42804	1.59603	8.41868	0.01	9.61647
	LS1507	4.24394	4.86206	15.5691	0.695101	28.4073	7.75445	2.58424	2.05626	2.23958	1.85029	5.74906	0.03	9.90825
	LS1508	4.33457	5.21407	16.1619	0.788925	26.1316	7.50366	2.55828	2.01035	2.38875	2.01447	6.74646	0.01	10.2643
	LS1509	5.36623	6.95054	15.6652	0.972282	26.0011	7.85382	2.49197	2.07414	2.79636	1.39812	6.26559	0.02	9.19503
	LS1510	4.85152	6.03065	19.0648	0.786954	29.5818	7.92671	3.28341	1.07841	1.46651	0.824615	4.97921	0.51	8.74482
	LS1511	4.21104	5.30278	17.0072	0.915093	29.2312	7.89376	2.65195	1.91235	1.91593	1.68704	5.3011	0.03	9.11741
	LS1512	4.76296	5.31139	15.0581	0.899398	28.4699	7.97935	2.4105	1.82028	2.32264	2.62884	5.64879	0.01	9.80693
	LS1513	3.8599	4.51804	13.6437	0.71808	35.1087	8.39514	2.76585	1.02247	1.36945	4.20437	5.14636	0.5	8.61042
	Sources dataset*:
	Source	MeanC14:0	SDC14:0	MeanC16:0	SDC16:0	MeanC16:1w7	SDC16:1w7	MeanC18:0	SDC18:0	MeanC18:1w9	SDC18:1w9	MeanC18:1w7	SDC18:1w7	MeanC18:2w6	SDC18:2w6	MeanC18:4w3	SDC18:4w3	MeanC20:1w9	SDC20:1w9	MeanC20:5w3	SDC20:5w3	MeanC22:1w11	SDC22:1w11	MeanC22:6w3	SDC22:6w3	n
	E.superba	4.79696	2.49757	10.7634	2.5417	9.8551	4.594	0.60589	0.257143	17.127	2.2335	7.31895	1.42263	2.74181	1.628	2.31316	1.4526	0.398146	0.371122	8.60102	2.7267	0.033535	0.0357	10.8313	5.1967	14
	A.gazella	2.32202	0.0944018	7.71661	0.15046	15.7283	0.523694	0.967798	0.0218577	57.5433	0.808874	5.43675	0.157636	2.27193	0.0864244	0.204074	0.0131614	3.71762	0.164692	2.80793	0.333344	0.121062	0.01	6.60319	0.312959	18
	P.antarcticum	8.232	1.176	7.5682	0.5269	22.5815	1.1885	0.456	0.0456	47.2566	4.4183	6.4764	1.028	1.8648	0.1332	0.9738	0.1623	4.4973	1.8936	2.6496	0.6624	1.2525	0.5678	3.2908	0.433	4
	P.papua	0.367712	0.176509	5.90897	2.22179	1.76048	0.627175	6.59273	0.81112	45.4157	14.6565	4.01424	0.568506	7.60347	2.16584	0.149447	0.035961	0.01	0.001	4.55644	3.85985	0.057357	0.0204	7.88182	1.40625	3
	M.ingens	1.16234	0.172702	11.8299	0.38653	0.540369	1.05616	1.10039	0.0581632	9.07778	1.78623	2.08799	0.0510938	0.244267	0.0265905	0.01	0.00408248	0.01	0.00408248	4.20398	0.107636	8.01983	0.140587	29.908	0.519249	6
	*Values were multiplied by Calibration coefficients of habour seals (from Rosen and Tollit, 2012)
	Discrimination values:
	Source	MeanC14:0	SDC14:0	MeanC16:0	SDC16:0	MeanC16:1w7	SDC16:1w7	MeanC18:0	SDC18:0	MeanC18:1w9	SDC18:1w9	MeanC18:1w7	SDC18:1w7	MeanC18:2w6	SDC18:2w6	MeanC18:4w3	SDC18:4w3	MeanC20:1w9	SDC20:1w9	MeanC20:5w3	SDC20:5w3	MeanC22:1w11	SDC22:1w11	MeanC22:6w3	SDC22:6w3
	E.superba	0	0	0	0	0	0	0	0	0	0	0	0	0	0	0	0	0	0	0	0	0	0	0	0
	A.gazella	0	0	0	0	0	0	0	0	0	0	0	0	0	0	0	0	0	0	0	0	0	0	0	0
	P.antarcticum	0	0	0	0	0	0	0	0	0	0	0	0	0	0	0	0	0	0	0	0	0	0	0	0
	P.papua	0	0	0	0	0	0	0	0	0	0	0	0	0	0	0	0	0	0	0	0	0	0	0	0
	M.ingens	0	0	0	0	0	0	0	0	0	0	0	0	0	0	0	0	0	0	0	0	0	0	0	0

## Sheet: Crabeater seals SI model
	Crabeater seals: Stable isotope model
	Consumers dataset:
	ID	d15N	d13C
	CS15_01	6.8	-23.2
	CS15_02	7.2	-22.8
	CS15_03	8.2	-24.5
	CS15_04	6.1	-23.8
	CS15_05	6.9	-23.2
	CS15_06	6.4	-23.8
	CS15_07	6.9	-22.8
	CS15_08	7.7	-23.2
	CS15_09	6.5	-23.6
	CS15_10	8.2	-22.9
	CS15_11	7.4	-24.5
	CS15_12	6.2	-24
	CS15_13	7	-24
	CS15_14	6.2	-24.6
	CS15_15	7.4	-24.1
	CS15_16	7.6	-24.9
	CS15_17	7.4	-23.2
	CS15_18	8.5	-25
	CS15_19	5.8	-24.4
	CS15_20	7.6	-25.1
	CS15_21	5.8	-23.4
	Sources dataset:
	Source	Meand15N	SDd15N	Meand13C	SDd13C	n
	E.superba	3.2	0.7	-26.2	0.9	20
	Pa_Ea	9.485	0.495	-24.879	0.449	36
	E.carlsbergi	7.6	0.3	-22.6	0.5	6
	Discrimination values:
	Source	Meand15N	SDd15N	Meand13C	SDd13C
	E.superba	3.5	0.6	2.2	0.7
	Pa_Ea	3.5	0.6	2.2	0.7
	E.carlsbergi	3.5	0.6	2.2	0.7

## Sheet: Crabeater seals FA model
	Crabeater seals: Fatty acid model
	Consumers dataset:
	ID	C14:0	C16:0	C16:1w7	C18:0	C18:1w9	C18:1w7	C18:2w6	C18:4w3	C20:1w9	C20:5w3	C22:1w11	C22:6w3
	CS1501	5.45574	5.85477	20.7111	1.07872	24.428	7.8952	2.26395	1.62299	1.00772	6.43303	0.136757	7.90455
	CS1502	4.6015	5.31165	19.1843	0.942593	26.2171	8.29444	2.31283	1.17003	1.47873	5.7137	0.175854	8.68975
	CS1503	5.26248	5.7841	20.7836	1.13955	27.3811	7.79828	1.66964	1.39128	1.67421	5.68901	0.258377	5.69074
	CS1504	3.75523	3.77187	17.0612	0.580989	24.664	6.69563	2.06312	2.26441	1.69732	7.02688	0.198952	12.8984
	CS1505	6.36884	8.16109	18.5463	1.17092	21.9955	7.06174	1.98617	2.63425	0.865191	9.18111	0.174563	8.49559
	CS1506	5.2454	7.38729	20.2934	1.3796	21.782	7.36918	1.97299	1.64364	0.856466	8.5037	0.147928	7.86392
	CS1507	5.01102	6.39638	21.1127	0.700961	17.8756	7.23334	2.10644	2.05883	0.625762	11.6048	0.140827	9.76271
	CS1508	4.79034	5.17991	17.4584	0.865568	25.2452	7.39363	2.1622	2.30799	1.47738	8.04893	0.178	11.1724
	CS1509	5.90554	6.90912	19.256	1.28106	28.5517	8.05469	1.86717	1.74764	1.94202	6.00588	0.178	7.20993
	CS1510	4.71744	5.3396	18.3443	1.09378	27.6691	8.1144	1.90009	1.36201	1.62877	5.75074	0.218291	8.48729
	CS1511	5.6938	8.26024	18.1044	0.985	20.8747	6.98595	2.01924	1.78584	0.809142	10.737	0.134077	8.37973
	CS1512	4.38413	5.14536	18.5408	0.846442	27.1233	7.51203	2.08871	1.42381	1.68505	7.57584	0.213474	7.88493
	CS1513	4.05068	4.87655	18.0207	1.01236	25.3305	7.0353	1.81726	1.78114	1.54591	7.25111	0.189131	10.2372
	CS1514	3.95367	4.83737	18.4579	1.4712	28.6741	7.5647	1.91269	1.10202	1.56843	5.58125	0.161701	8.7123
	CS1515	6.03756	8.30572	18.9451	0.770271	19.8005	7.11515	2.15228	2.86979	0.731941	11.1418	0.124811	8.5105
	CS1516	5.56326	6.31891	16.6986	1.2732	29.8204	7.3942	1.94176	1.39728	2.07474	4.66148	0.309308	7.37336
	CS1517	4.40809	4.70708	18.9481	0.890482	26.285	7.09932	2.0343	1.69305	1.68817	6.62399	0.199639	9.04008
	CS1518	6.62321	7.15657	22.202	1.01365	24.8373	8.05671	2.28342	1.15611	1.08021	7.8276	0.147137	5.85945
	CS1519	4.33703	5.00958	17.6061	0.664827	21.7558	6.94751	2.08763	2.16747	1.04565	9.54386	0.161948	12.264
	CS1520	6.41082	6.64941	20.9057	0.630992	22.8112	7.59124	2.26472	1.64237	1.21564	9.82662	0.136094	7.89182
	CS1521	5.59093	7.32461	19.4603	0.895144	20.9114	6.65854	1.99161	2.21669	1.02293	11.4173	0.158804	8.7009
	Sources dataset*:
	Source	MeanC14:0	SDC14:0	MeanC16:0	SDC16:0	MeanC16:1w7	SDC16:1w7	MeanC18:0	SDC18:0	MeanC18:1w9	SDC18:1w9	MeanC18:1w7	SDC18:1w7	MeanC18:2w6	SDC18:2w6	MeanC18:4w3	SDC18:4w3	MeanC20:1w9	SDC20:1w9	MeanC20:5w3	SDC20:5w3	MeanC22:1w11	SDC22:1w11	MeanC22:6w3	SDC22:6w3	n
	E.superba	4.79696	2.49757	10.7634	2.5417	9.8551	4.594	0.60589	0.257143	17.127	2.2335	7.31895	1.42263	2.74181	1.628	2.31316	1.4526	0.398146	0.371122	8.60102	2.7267	0.033535	0.0357	10.8313	5.1967	14
	P.antarcticum	8.232	1.176	7.5682	0.5269	22.5815	1.1885	0.456	0.0456	47.2566	4.4183	6.4764	1.028	1.8648	0.1332	0.9738	0.1623	4.4973	1.8936	2.6496	0.6624	1.2525	0.5678	3.2908	0.433	4
	E.antarctica	1.35722	0.293827	2.61062	0.304683	35.1787	3.76291	0.358951	0.0937767	66.0152	10.3471	5.24777	0.669686	2.09065	0.376396	0.72806	0.229882	6.54765	1.84202	3.4231	1.22879	1.0644	0.5228	5.67671	1.35135	17
	E.carlsbergi	3.3115	0.567711	7.67374	1.02976	18.3717	0.892444	0.925932	0.193163	24.5634	2.50598	3.05686	0.555658	1.40134	0.265893	0.878169	0.0940067	9.90167	2.03113	6.31781	0.69176	1.2602	0.24659	8.49927	2.28958	16
	*Values were multiplied by Calibration coefficients of habour seals (from Rosen and Tollit, 2012)
	Discrimination values:
	Source	MeanC14:0	SDC14:0	MeanC16:0	SDC16:0	MeanC16:1w7	SDC16:1w7	MeanC18:0	SDC18:0	MeanC18:1w9	SDC18:1w9	MeanC18:1w7	SDC18:1w7	MeanC18:2w6	SDC18:2w6	MeanC18:4w3	SDC18:4w3	MeanC20:1w9	SDC20:1w9	MeanC20:5w3	SDC20:5w3	MeanC22:1w11	SDC22:1w11	MeanC22:6w3	SDC22:6w3
	E.superba	0	0	0	0	0	0	0	0	0	0	0	0	0	0	0	0	0	0	0	0	0	0	0	0
	P.antarcticum	0	0	0	0	0	0	0	0	0	0	0	0	0	0	0	0	0	0	0	0	0	0	0	0
	E.antarctica	0	0	0	0	0	0	0	0	0	0	0	0	0	0	0	0	0	0	0	0	0	0	0	0
	E.carlsbergi	0	0	0	0	0	0	0	0	0	0	0	0	0	0	0	0	0	0	0	0	0	0	0	0
